# Supplementary material for: Heterodimerization of Chemoreceptors TAS1R3 and mGlu2 in Human Blood Leukocytes
Source: Int J Mol Sci. 2023 Aug 18;24(16):12942. doi: 10.3390/ijms241612942 (PMC10454557; doi:10.3390/ijms241612942)
Supplement: Supplementary file 1 [file ijms-24-12942-s001.zip]

Archive with 1 entries (1 files):
- ijms-2481134-supplementary.pdf
